# Supplementary material for: The complete chloroplast genome of the Jerusalem artichoke (Helianthus tuberosus L.) and an adaptive evolutionary analysis of the ycf2 gene
Source: PeerJ. 2019 Aug 30;7:e7596. doi: 10.7717/peerj.7596 (PMC6718157; doi:10.7717/peerj.7596)
Supplement: Supplemental Information 1 [file peerj-07-7596-s001.tre]

(((Jacobaea_v:0.05159717498872831709,(Carthamus_:0.03856350424013300221,(Taraxacum_:0.02384453882828945284,Lactuca_sa:0.02120799363986184544)100:0.01624194102561927686)100:0.00665896760803163547)100:0.01652221965631088529,(Jerusalem_:0.00099202416024408015,((petiolari1:0.00140636567815812224,((annuus_tex:0.00011544299390670737,(annuus_HA3:0.00000068583684129317,annuus:0.00000068583684129317)100:0.00030018716818561723)100:0.00011543379039382032,((debilis:0.00036951976804110669,praecox:0.00011539188756900697)96:0.00011542473386770082,argophyllu:0.00060061043372392734)90:0.00004611711775834330)100:0.00032808348137228433)100:0.00027670508022125843,petiolari2:0.00118372440236071694)100:0.00094647670224581946)100:0.02133512721823807579)55:0.00047496329981821177,(Ageratina_:0.02579031046656222667,Mikania_mi:0.01497981857519062147)100:0.00287875408274920969,Guizotia_a:0.01781520137165423789);
