# Supplementary material for: The complete chloroplast genome of the Jerusalem artichoke (Helianthus tuberosus L.) and an adaptive evolutionary analysis of the ycf2 gene
Source: PeerJ. 2019 Aug 30;7:e7596. doi: 10.7717/peerj.7596 (PMC6718157; doi:10.7717/peerj.7596)
Supplement: Supplemental Information 2 [file peerj-07-7596-s002.tre]

#NEXUS
[ID: 2493451186]
begin taxa;
	dimensions ntax=16;
	taxlabels
		Ageratina_adenophora
		Carthamus_tinctorius
		Guizotia_abyssinica
		annuus
		annuus_HA383
		annuus_texanus
		argophyllus
		debilis
		petiolaris
		petiolaris_fallax
		praecox
		Jacobaea_vulgaris
		Lactuca_sativa
		Mikania_micrantha
		Taraxacum_officinale
		Jerusalem_Artichoke
		;
end;
begin trees;
	translate
		1	Ageratina_adenophora,
		2	Carthamus_tinctorius,
		3	Guizotia_abyssinica,
		4	annuus,
		5	annuus_HA383,
		6	annuus_texanus,
		7	argophyllus,
		8	debilis,
		9	petiolaris,
		10	petiolaris_fallax,
		11	praecox,
		12	Jacobaea_vulgaris,
		13	Lactuca_sativa,
		14	Mikania_micrantha,
		15	Taraxacum_officinale,
		16	Jerusalem_Artichoke
		;
   tree con_50_majrule = [&U] (1[&prob=1.00000000e+00,prob_stddev=0.00000000e+00,prob_range={1.00000000e+00,1.00000000e+00},prob(percent)="100",prob+-sd="100+-0"]:1.249612823430339e-02[&length_mean=1.25598247e-02,length_median=1.24961282e-02,length_95%HPD={1.19230113e-02,1.30804387e-02}],14[&prob=1.00000000e+00,prob_stddev=0.00000000e+00,prob_range={1.00000000e+00,1.00000000e+00},prob(percent)="100",prob+-sd="100+-0"]:7.247653760378753e-03[&length_mean=7.27775723e-03,length_median=7.24765376e-03,length_95%HPD={6.71602577e-03,7.84104922e-03}],((((2[&prob=1.00000000e+00,prob_stddev=0.00000000e+00,prob_range={1.00000000e+00,1.00000000e+00},prob(percent)="100",prob+-sd="100+-0"]:1.909857962640691e-02[&length_mean=1.90329498e-02,length_median=1.90985796e-02,length_95%HPD={1.80437107e-02,1.96632489e-02}],(13[&prob=1.00000000e+00,prob_stddev=0.00000000e+00,prob_range={1.00000000e+00,1.00000000e+00},prob(percent)="100",prob+-sd="100+-0"]:1.034374993824324e-02[&length_mean=1.04122923e-02,length_median=1.03437499e-02,length_95%HPD={1.00777441e-02,1.09026148e-02}],15[&prob=1.00000000e+00,prob_stddev=0.00000000e+00,prob_range={1.00000000e+00,1.00000000e+00},prob(percent)="100",prob+-sd="100+-0"]:1.166713838128424e-02[&length_mean=1.16578324e-02,length_median=1.16671384e-02,length_95%HPD={1.09887575e-02,1.21018389e-02}])[&prob=1.00000000e+00,prob_stddev=0.00000000e+00,prob_range={1.00000000e+00,1.00000000e+00},prob(percent)="100",prob+-sd="100+-0"]:8.093726835079425e-03[&length_mean=8.00189516e-03,length_median=8.09372684e-03,length_95%HPD={7.42601615e-03,8.40754524e-03}])[&prob=1.00000000e+00,prob_stddev=0.00000000e+00,prob_range={1.00000000e+00,1.00000000e+00},prob(percent)="100",prob+-sd="100+-0"]:3.314223820846798e-03[&length_mean=3.28421375e-03,length_median=3.31422382e-03,length_95%HPD={2.81570368e-03,3.64963167e-03}],12[&prob=1.00000000e+00,prob_stddev=0.00000000e+00,prob_range={1.00000000e+00,1.00000000e+00},prob(percent)="100",prob+-sd="100+-0"]:2.513482100050290e-02[&length_mean=2.51892220e-02,length_median=2.51348210e-02,length_95%HPD={2.43684997e-02,2.60761134e-02}])[&prob=1.00000000e+00,prob_stddev=0.00000000e+00,prob_range={1.00000000e+00,1.00000000e+00},prob(percent)="100",prob+-sd="100+-0"]:8.124532585856319e-03[&length_mean=8.12542715e-03,length_median=8.12453259e-03,length_95%HPD={7.63470526e-03,8.70854295e-03}],((((((4[&prob=1.00000000e+00,prob_stddev=0.00000000e+00,prob_range={1.00000000e+00,1.00000000e+00},prob(percent)="100",prob+-sd="100+-0"]:8.722917182292121e-06[&length_mean=1.37993518e-05,length_median=8.72291718e-06,length_95%HPD={4.29296532e-08,3.49001911e-05}],5[&prob=1.00000000e+00,prob_stddev=0.00000000e+00,prob_range={1.00000000e+00,1.00000000e+00},prob(percent)="100",prob+-sd="100+-0"]:1.148819718250781e-05[&length_mean=1.06242235e-05,length_median=1.14881972e-05,length_95%HPD={6.80336230e-07,2.89815695e-05}])[&prob=1.00000000e+00,prob_stddev=0.00000000e+00,prob_range={1.00000000e+00,1.00000000e+00},prob(percent)="100",prob+-sd="100+-0"]:1.751235977465558e-04[&length_mean=1.61079783e-04,length_median=1.75123598e-04,length_95%HPD={7.50537302e-05,2.10000879e-04}],6[&prob=1.00000000e+00,prob_stddev=0.00000000e+00,prob_range={1.00000000e+00,1.00000000e+00},prob(percent)="100",prob+-sd="100+-0"]:7.032155784970691e-05[&length_mean=6.79225315e-05,length_median=7.03215578e-05,length_95%HPD={2.51538716e-05,1.10473314e-04}])[&prob=1.00000000e+00,prob_stddev=0.00000000e+00,prob_range={1.00000000e+00,1.00000000e+00},prob(percent)="100",prob+-sd="100+-0"]:6.377106431420070e-05[&length_mean=6.45411059e-05,length_median=6.37710643e-05,length_95%HPD={3.66796562e-05,1.05377186e-04}],(7[&prob=1.00000000e+00,prob_stddev=0.00000000e+00,prob_range={1.00000000e+00,1.00000000e+00},prob(percent)="100",prob+-sd="100+-0"]:3.113715118487442e-04[&length_mean=3.02026637e-04,length_median=3.11371512e-04,length_95%HPD={1.72898229e-04,3.93235157e-04}],(8[&prob=1.00000000e+00,prob_stddev=0.00000000e+00,prob_range={1.00000000e+00,1.00000000e+00},prob(percent)="100",prob+-sd="100+-0"]:1.806599697246156e-04[&length_mean=1.85956038e-04,length_median=1.80659970e-04,length_95%HPD={1.14142654e-04,2.75080353e-04}],11[&prob=1.00000000e+00,prob_stddev=0.00000000e+00,prob_range={1.00000000e+00,1.00000000e+00},prob(percent)="100",prob+-sd="100+-0"]:5.715365464148026e-05[&length_mean=6.03566775e-05,length_median=5.71536546e-05,length_95%HPD={1.99337927e-05,1.05064206e-04}])[&prob=1.00000000e+00,prob_stddev=0.00000000e+00,prob_range={1.00000000e+00,1.00000000e+00},prob(percent)="100",prob+-sd="100+-0"]:5.538844860497173e-05[&length_mean=6.04291387e-05,length_median=5.53884486e-05,length_95%HPD={2.45159154e-05,9.13215782e-05}])[&prob=1.00000000e+00,prob_stddev=0.00000000e+00,prob_range={1.00000000e+00,1.00000000e+00},prob(percent)="100",prob+-sd="100+-0"]:3.123671907336265e-05[&length_mean=3.48593126e-05,length_median=3.12367191e-05,length_95%HPD={9.78977249e-06,6.68099347e-05}])[&prob=1.00000000e+00,prob_stddev=0.00000000e+00,prob_range={1.00000000e+00,1.00000000e+00},prob(percent)="100",prob+-sd="100+-0"]:1.575841976752726e-04[&length_mean=1.63992130e-04,length_median=1.57584198e-04,length_95%HPD={1.05836853e-04,2.33129388e-04}],9[&prob=1.00000000e+00,prob_stddev=0.00000000e+00,prob_range={1.00000000e+00,1.00000000e+00},prob(percent)="100",prob+-sd="100+-0"]:7.435328030857409e-04[&length_mean=7.24273819e-04,length_median=7.43532803e-04,length_95%HPD={5.64873209e-04,8.87140060e-04}])[&prob=1.00000000e+00,prob_stddev=0.00000000e+00,prob_range={1.00000000e+00,1.00000000e+00},prob(percent)="100",prob+-sd="100+-0"]:1.787953541544880e-04[&length_mean=1.63825907e-04,length_median=1.78795354e-04,length_95%HPD={9.69989688e-05,2.04285040e-04}],10[&prob=1.00000000e+00,prob_stddev=0.00000000e+00,prob_range={1.00000000e+00,1.00000000e+00},prob(percent)="100",prob+-sd="100+-0"]:5.747716455563291e-04[&length_mean=5.84961297e-04,length_median=5.74771646e-04,length_95%HPD={4.05104184e-04,8.25604517e-04}])[&prob=1.00000000e+00,prob_stddev=0.00000000e+00,prob_range={1.00000000e+00,1.00000000e+00},prob(percent)="100",prob+-sd="100+-0"]:4.640350940314758e-04[&length_mean=4.68875391e-04,length_median=4.64035094e-04,length_95%HPD={3.79151019e-04,5.85491403e-04}],16[&prob=1.00000000e+00,prob_stddev=0.00000000e+00,prob_range={1.00000000e+00,1.00000000e+00},prob(percent)="100",prob+-sd="100+-0"]:4.875313385280238e-04[&length_mean=4.90321412e-04,length_median=4.87531339e-04,length_95%HPD={3.76796571e-04,5.87895662e-04}])[&prob=1.00000000e+00,prob_stddev=0.00000000e+00,prob_range={1.00000000e+00,1.00000000e+00},prob(percent)="100",prob+-sd="100+-0"]:1.030231670723697e-02[&length_mean=1.03273542e-02,length_median=1.03023167e-02,length_95%HPD={9.49114965e-03,1.09906265e-02}])[&prob=7.91666667e-01,prob_stddev=5.89255651e-02,prob_range={7.50000000e-01,8.33333333e-01},prob(percent)="79",prob+-sd="79+-6"]:2.845157776438517e-04[&length_mean=2.86794654e-04,length_median=2.84515778e-04,length_95%HPD={1.08365598e-04,4.36908342e-04}],3[&prob=1.00000000e+00,prob_stddev=0.00000000e+00,prob_range={1.00000000e+00,1.00000000e+00},prob(percent)="100",prob+-sd="100+-0"]:8.649976469179737e-03[&length_mean=8.64676353e-03,length_median=8.64997647e-03,length_95%HPD={8.05590287e-03,9.12749479e-03}])[&prob=1.00000000e+00,prob_stddev=0.00000000e+00,prob_range={1.00000000e+00,1.00000000e+00},prob(percent)="100",prob+-sd="100+-0"]:1.396798400170734e-03[&length_mean=1.41188986e-03,length_median=1.39679840e-03,length_95%HPD={1.15058418e-03,1.73487445e-03}]);
end;
